# Supplementary material for: Early Childhood Pneumonia Is Associated with Reduced Lung Function and Asthma in First Nations Australian Children and Young Adults
Source: J Clin Med. 2021 Dec 7;10(24):5727. doi: 10.3390/jcm10245727 (PMC8706766; doi:10.3390/jcm10245727)
Supplement: Supplementary file 1 [file jcm-10-05727-s001.zip]

Archive with 1 entries (1 files):
- jcm-1484098-supplementary.pdf
